# Supplementary material for: 1,3-Bis(4-methoxy­phen­yl)imidazolidium chloride monohydrate
Source: Acta Crystallogr Sect E Struct Rep Online. 2008 Oct 22;64(Pt 11):o2159. doi: 10.1107/S1600536808033965 (PMC2959710; doi:10.1107/S1600536808033965)
Supplement: Supplementary file 1 [file e-64-o2159-sup1.cif]

##############################################################################
###                                                                        ###
###        Electronic paper (Acta Crystallographica Section E)             ###
###                                                                        ###
##############################################################################
#                                                                            #
# This CIF contains the data in a paper accepted for publication in Acta     #
# Crystallographica Section E. It conforms to the requirements of Notes      #
# for Authors for Section E, and has been peer reviewed under the auspices   #
# of the IUCr Commission on Journals.                                        #
#                                                                            #
# Full details of the Crystallographic Information File format               #
# are given in the paper "The Crystallographic Information File (CIF):       #
# a New Standard Archive File for Crystallography" by S. R. Hall, F. H.      #
# Allen and I. D. Brown [Acta Cryst. (1991), A47, 655-685].                  #
#                                                                            #
# The current version of the core CIF dictionary is obtainable from          #
# ftp://ftp.iucr.org/pub/cif_core.dic. The current version number is 2.4.    #
#                                                                            #
# Software is freely available for graphical display of the structure(s) in  #
# this CIF.  For information consult the CIF home page http://www.iucr.org/  #
# cif/home.html                                                              #
#                                                                            #
# This file may be used for bona fide research purposes within the           #
# scientific community so long as proper attribution is given to the journal # 
# article from which it was obtained.                                        #
#                                                                            #
##############################################################################
                                             
data_global
_audit_creation_method     'from SHELXL97 CIF and IUCr SHELXL97-template'
_journal_date_recd_electronic     2008-09-27
_journal_date_accepted     2008-10-17
_journal_name_full     'Acta Crystallographica, Section E'
_journal_year     2008
_journal_volume     64
_journal_issue     11
_journal_page_first     o2159
_journal_page_last     o2159
_journal_paper_category     QO
_journal_coeditor_code     HK2542
_publ_contact_author_name     'Hui Wu'
_publ_contact_author_address
;
School of Chemistry and Chemical Engineering
Xuzhou Normal University
Xuzhou 221116
People's Republic of China
;
_publ_contact_author_email     wuhui72@yahoo.com.cn
_publ_contact_author_fax     86-516-83403163
_publ_contact_author_phone     86-516-83403163
_publ_section_title
;
1,3-Bis(4-methoxyphenyl)imidazolidium chloride monohydrate
;
loop_
    _publ_author_name
    _publ_author_address
    'Yu Wan'
;
School of Chemistry and Chemical Engineering
Xuzhou Normal University
Xuzhou 221116
People's Republic of China
;
    'Haiqiang Xin'
;
School of Chemistry and Chemical Engineering
Xuzhou Normal University
Xuzhou 221116
People's Republic of China
;
    'Xiumei Chen'
;
School of Chemistry and Chemical Engineering
Xuzhou Normal University
Xuzhou 221116
People's Republic of China
;
    'Huahong Xu'
;
School of Chemistry and Chemical Engineering
Xuzhou Normal University
Xuzhou 221116
People's Republic of China
;
    'Hui Wu'
;
School of Chemistry and Chemical Engineering
Xuzhou Normal University
Xuzhou 221116
People's Republic of China
;
data_I
_chemical_name_systematic
;
1,3-Bis(4-methoxyphenyl)imidazolidium chloride monohydrate
;
_chemical_name_common     ?
_chemical_formula_moiety     'C17 H17 N2 O2 + , Cl - , H2 O'
_chemical_formula_sum     'C17 H19 Cl N2 O3'
_chemical_formula_iupac     'C17 H17 N2 O2 + , Cl - , H2 O'
_chemical_formula_weight     334.79
_chemical_melting_point     ?
_chemical_melting_point_gt     492
_chemical_melting_point_lt     494
_symmetry_cell_setting     monoclinic
_symmetry_space_group_name_H-M     'C 2'
_symmetry_space_group_name_Hall     '-C 2y'
loop_
    _symmetry_equiv_pos_as_xyz
    'x, y, z'
    '-x, y, -z'
    'x+1/2, y+1/2, z'
    '-x+1/2, y+1/2, -z'
_cell_length_a     15.6706(19)
_cell_length_b     9.4198(9)
_cell_length_c     5.4026(4)
_cell_angle_alpha     90.00
_cell_angle_beta     90.1560(10)
_cell_angle_gamma     90.00
_cell_volume     797.50(14)
_cell_formula_units_Z     2
_cell_measurement_reflns_used     1340
_cell_measurement_theta_min     2.523
_cell_measurement_theta_max     28.268
_cell_measurement_temperature     298(2)
_exptl_crystal_description     block
_exptl_crystal_colour     colourless
_exptl_crystal_size_max     0.20
_exptl_crystal_size_mid     0.11
_exptl_crystal_size_min     0.09
_exptl_crystal_density_diffrn     1.394
_exptl_crystal_density_meas     ?
_exptl_crystal_density_method     'not measured'
_exptl_crystal_F_000     352
_exptl_absorpt_coefficient_mu     0.256
_exptl_absorpt_correction_type     multi-scan
_exptl_absorpt_process_details     '(SADABS; Sheldrick, 1996)'
_exptl_absorpt_correction_T_min     0.9505
_exptl_absorpt_correction_T_max     0.9773
_exptl_special_details
;
;
_diffrn_ambient_temperature     298(2)
_diffrn_radiation_type     MoK\a
_diffrn_radiation_wavelength     0.71073
_diffrn_radiation_source     'fine-focus sealed tube'
_diffrn_radiation_monochromator     graphite
_diffrn_measurement_device_type     'Bruker SMART CCD area-detector'
_diffrn_measurement_method     '\f and \w'
_diffrn_detector_area_resol_mean     ?
_diffrn_reflns_number     2026
_diffrn_reflns_av_R_equivalents     0.0214
_diffrn_reflns_av_sigmaI/netI     0.0209
_diffrn_reflns_theta_min     2.52
_diffrn_reflns_theta_max     25.00
_diffrn_reflns_theta_full     25.00
_diffrn_measured_fraction_theta_max     0.996
_diffrn_measured_fraction_theta_full     0.996
_diffrn_reflns_limit_h_min     -18
_diffrn_reflns_limit_h_max     13
_diffrn_reflns_limit_k_min     -9
_diffrn_reflns_limit_k_max     11
_diffrn_reflns_limit_l_min     -6
_diffrn_reflns_limit_l_max     6
_diffrn_standards_number     ?
_diffrn_standards_interval_count     ?
_diffrn_standards_interval_time     ?
_diffrn_standards_decay_%     ?
_refine_special_details
;
Refinement of <i>F</i>^2^ against ALL reflections. The weighted
<i>R</i>-factor <i>wR</i> and goodness of fit <i>S</i> are based
on <i>F</i>^2^, conventional <i>R</i>-factors <i>R</i> are based
on <i>F</i>, with <i>F</i> set to zero for negative <i>F</i>^2^.
The threshold expression of <i>F</i>^2^ > \s(<i>F</i>^2^) is used
only for calculating <i>R</i>-factors(gt) <i>etc</i>. and is not
relevant to the choice of reflections for refinement. <i>R</i>-factors
based on <i>F</i>^2^ are statistically about twice as large as those
based on <i>F</i>, and <i>R</i>- factors based on ALL data will be
even larger.
;
_reflns_number_total     749
_reflns_number_gt     688
_reflns_threshold_expression     I>2\s(I)
_refine_ls_structure_factor_coef     Fsqd
_refine_ls_matrix_type     full
_refine_ls_R_factor_all     0.0328
_refine_ls_R_factor_gt     0.0294
_refine_ls_wR_factor_gt     0.0737
_refine_ls_wR_factor_ref     0.0757
_refine_ls_goodness_of_fit_ref     1.012
_refine_ls_restrained_S_all     1.011
_refine_ls_number_reflns     749
_refine_ls_number_parameters     107
_refine_ls_number_restraints     1
_refine_ls_hydrogen_treatment     constr
_refine_ls_weighting_scheme     calc
_refine_ls_weighting_details
       'calc w = 1/[\s^2^(Fo^2^)+(0.0503P)^2^+0.1521P] where P=(Fo^2^+2Fc^2^)/3'
_atom_sites_solution_hydrogens     geom
_atom_sites_solution_primary     direct
_atom_sites_solution_secondary     difmap
_refine_ls_shift/su_max     0.000
_refine_ls_shift/su_mean     0.000
_refine_diff_density_max     0.106
_refine_diff_density_min     -0.218
_refine_ls_extinction_method     none
_refine_ls_extinction_coef     ?
loop_
    _atom_type_symbol
    _atom_type_description
    _atom_type_scat_dispersion_real
    _atom_type_scat_dispersion_imag
    _atom_type_scat_source
    'C' 'C' 0.0033 0.0000
                         'International Tables Vol C Tables 4.2.6.8 and 6.1.1.4'
    'H' 'H' 0.0000 0.0000
                         'International Tables Vol C Tables 4.2.6.8 and 6.1.1.4'
    'N' 'N' 0.0061 0.0000
                         'International Tables Vol C Tables 4.2.6.8 and 6.1.1.4'
    'O' 'O' 0.0106 0.0000
                         'International Tables Vol C Tables 4.2.6.8 and 6.1.1.4'
    'Cl' 'Cl' 0.1484 0.0000
                         'International Tables Vol C Tables 4.2.6.8 and 6.1.1.4'
_computing_data_collection     'SMART (Bruker, 1998)'
_computing_cell_refinement     'SAINT (Bruker, 1999)'
_computing_data_reduction     'SAINT (Bruker, 1999)'
_computing_structure_solution     'SHELXS97 (Sheldrick, 2008)'
_computing_structure_refinement     'SHELXL97 (Sheldrick, 2008)'
_computing_molecular_graphics
                  'ORTEP-3 for Windows (Farrugia, 1997) and PLATON (Spek, 2003)'
_computing_publication_material
                             'SHELXTL (Sheldrick, 2008) and PLATON (Spek, 2003)'
loop_
    _atom_site_type_symbol
    _atom_site_label
    _atom_site_fract_x
    _atom_site_fract_y
    _atom_site_fract_z
    _atom_site_U_iso_or_equiv
    _atom_site_adp_type
    _atom_site_calc_flag
    _atom_site_refinement_flags
    _atom_site_occupancy
    _atom_site_disorder_assembly
    _atom_site_disorder_group
    Cl Cl1 0.5000 0.84927(12) 0.5000 0.0800(5) Uani d S 1 . .
    O O1 0.24434(13) 0.4740(2) 0.9080(3) 0.0519(5) Uani d . 1 . .
    O O2 0.5000 0.6808(3) 0.0000 0.0567(8) Uani d S 1 . .
    H H2 0.5000 0.7335 0.1277 0.068 Uiso d R 1 . .
    N N1 0.45802(12) 0.27396(19) 0.1594(3) 0.0334(5) Uani d . 1 . .
    C C1 0.5000 0.3560(4) 0.0000 0.0350(7) Uani d S 1 . .
    H H1 0.5000 0.4547 0.0000 0.042 Uiso calc SR 1 . .
    C C2 0.47435(17) 0.1342(3) 0.0983(5) 0.0444(6) Uani d . 1 . .
    H H2A 0.4534 0.0545 0.1795 0.053 Uiso calc R 1 . .
    C C3 0.40340(14) 0.3225(3) 0.3567(4) 0.0335(5) Uani d . 1 . .
    C C4 0.39574(17) 0.4670(3) 0.4036(5) 0.0420(6) Uani d . 1 . .
    H H4 0.4262 0.5322 0.3094 0.050 Uiso calc R 1 . .
    C C5 0.34270(17) 0.5135(3) 0.5903(5) 0.0449(6) Uani d . 1 . .
    H H5 0.3378 0.6101 0.6225 0.054 Uiso calc R 1 . .
    C C6 0.29642(15) 0.4164(3) 0.7309(5) 0.0386(6) Uani d . 1 . .
    C C7 0.30558(17) 0.2728(3) 0.6859(5) 0.0446(6) Uani d . 1 . .
    H H7 0.2758 0.2073 0.7812 0.054 Uiso calc R 1 . .
    C C8 0.35934(16) 0.2262(3) 0.4979(5) 0.0440(6) Uani d . 1 . .
    H H8 0.3654 0.1296 0.4678 0.053 Uiso calc R 1 . .
    C C9 0.19340(19) 0.3780(4) 1.0497(5) 0.0580(8) Uani d . 1 . .
    H H9A 0.1588 0.3219 0.9402 0.087 Uiso calc R 1 . .
    H H9B 0.1573 0.4309 1.1594 0.087 Uiso calc R 1 . .
    H H9C 0.2299 0.3168 1.1447 0.087 Uiso calc R 1 . .
loop_
    _atom_site_aniso_label
    _atom_site_aniso_U_11
    _atom_site_aniso_U_22
    _atom_site_aniso_U_33
    _atom_site_aniso_U_12
    _atom_site_aniso_U_13
    _atom_site_aniso_U_23
    Cl1 0.1591(13) 0.0423(5) 0.0387(5) 0.000 0.0069(6) 0.000
    O1 0.0545(11) 0.0522(12) 0.0491(11) 0.0011(9) 0.0158(9) 0.0059(9)
    O2 0.092(2) 0.0344(15) 0.0434(14) 0.000 0.0109(14) 0.000
    N1 0.0365(11) 0.0278(10) 0.0358(10) -0.0015(8) -0.0027(8) 0.0024(8)
    C1 0.0400(18) 0.0271(15) 0.0379(15) 0.000 0.0009(14) 0.000
    C2 0.0572(16) 0.0300(13) 0.0461(13) -0.0031(11) 0.0030(11) 0.0012(11)
    C3 0.0319(12) 0.0362(13) 0.0323(10) -0.0010(10) -0.0018(9) 0.0024(10)
    C4 0.0473(15) 0.0333(14) 0.0455(14) -0.0024(11) 0.0086(11) 0.0080(11)
    C5 0.0510(15) 0.0339(13) 0.0499(14) 0.0029(12) 0.0085(11) 0.0012(12)
    C6 0.0356(14) 0.0442(15) 0.0360(12) -0.0008(11) 0.0001(11) 0.0027(11)
    C7 0.0480(15) 0.0421(16) 0.0438(14) -0.0081(12) 0.0045(11) 0.0072(12)
    C8 0.0518(16) 0.0319(13) 0.0484(15) -0.0044(12) 0.0012(13) 0.0019(12)
    C9 0.0485(16) 0.069(2) 0.0566(16) -0.0036(14) 0.0137(13) 0.0109(15)
_geom_special_details
;
All e.s.d.'s (except the e.s.d. in the dihedral angle between two l.s.
planes) are estimated using the full covariance matrix. The cell
e.s.d.'s are taken into account individually in the estimation of
e.s.d.'s in distances, angles and torsion angles; correlations between
e.s.d.'s in cell parameters are only used when they are defined by
crystal symmetry. An approximate (isotropic) treatment of cell e.s.d.'s
is used for estimating e.s.d.'s involving l.s. planes.
;
loop_
    _geom_bond_atom_site_label_1
    _geom_bond_atom_site_label_2
    _geom_bond_site_symmetry_2
    _geom_bond_distance
    _geom_bond_publ_flag
    O1 C6 . 1.371(3) ?
    O1 C9 . 1.430(3) ?
    O2 H2 . 0.8500 ?
    N1 C1 . 1.332(3) ?
    N1 C2 . 1.382(3) ?
    N1 C3 . 1.443(3) ?
    C1 N1 2_655 1.332(3) ?
    C1 H1 . 0.9300 ?
    C2 C2 2_655 1.334(5) ?
    C2 H2A . 0.9300 ?
    C3 C8 . 1.372(3) ?
    C3 C4 . 1.390(4) ?
    C4 C5 . 1.380(4) ?
    C4 H4 . 0.9300 ?
    C5 C6 . 1.394(4) ?
    C5 H5 . 0.9300 ?
    C6 C7 . 1.382(4) ?
    C7 C8 . 1.392(4) ?
    C7 H7 . 0.9300 ?
    C8 H8 . 0.9300 ?
    C9 H9A . 0.9600 ?
    C9 H9B . 0.9600 ?
    C9 H9C . 0.9600 ?
loop_
    _geom_angle_atom_site_label_1
    _geom_angle_atom_site_label_2
    _geom_angle_atom_site_label_3
    _geom_angle_site_symmetry_1
    _geom_angle_site_symmetry_3
    _geom_angle
    _geom_angle_publ_flag
    C6 O1 C9 . . 117.2(2) ?
    C1 N1 C2 . . 107.8(2) ?
    C1 N1 C3 . . 126.1(2) ?
    C2 N1 C3 . . 126.1(2) ?
    N1 C1 N1 2_655 . 109.1(3) ?
    N1 C1 H1 2_655 . 125.5 ?
    N1 C1 H1 . . 125.5 ?
    C2 C2 N1 2_655 . 107.63(14) ?
    C2 C2 H2A 2_655 . 126.2 ?
    N1 C2 H2A . . 126.2 ?
    C8 C3 C4 . . 120.1(2) ?
    C8 C3 N1 . . 120.1(2) ?
    C4 C3 N1 . . 119.8(2) ?
    C5 C4 C3 . . 119.8(2) ?
    C5 C4 H4 . . 120.1 ?
    C3 C4 H4 . . 120.1 ?
    C4 C5 C6 . . 120.4(2) ?
    C4 C5 H5 . . 119.8 ?
    C6 C5 H5 . . 119.8 ?
    O1 C6 C7 . . 124.9(2) ?
    O1 C6 C5 . . 115.6(2) ?
    C7 C6 C5 . . 119.5(2) ?
    C6 C7 C8 . . 120.0(2) ?
    C6 C7 H7 . . 120.0 ?
    C8 C7 H7 . . 120.0 ?
    C3 C8 C7 . . 120.2(2) ?
    C3 C8 H8 . . 119.9 ?
    C7 C8 H8 . . 119.9 ?
    O1 C9 H9A . . 109.5 ?
    O1 C9 H9B . . 109.5 ?
    H9A C9 H9B . . 109.5 ?
    O1 C9 H9C . . 109.5 ?
    H9A C9 H9C . . 109.5 ?
    H9B C9 H9C . . 109.5 ?
loop_
    _geom_torsion_atom_site_label_1
    _geom_torsion_atom_site_label_2
    _geom_torsion_atom_site_label_3
    _geom_torsion_atom_site_label_4
    _geom_torsion_site_symmetry_1
    _geom_torsion_site_symmetry_2
    _geom_torsion_site_symmetry_3
    _geom_torsion_site_symmetry_4
    _geom_torsion
    _geom_torsion_publ_flag
    C2 N1 C1 N1 . . . 2_655 0.12(13) ?
    C3 N1 C1 N1 . . . 2_655 -178.4(2) ?
    C1 N1 C2 C2 . . . 2_655 -0.3(3) ?
    C3 N1 C2 C2 . . . 2_655 178.2(2) ?
    C1 N1 C3 C8 . . . . 175.65(18) ?
    C2 N1 C3 C8 . . . . -2.6(3) ?
    C1 N1 C3 C4 . . . . -4.5(3) ?
    C2 N1 C3 C4 . . . . 177.3(2) ?
    C8 C3 C4 C5 . . . . -0.9(4) ?
    N1 C3 C4 C5 . . . . 179.2(2) ?
    C3 C4 C5 C6 . . . . -0.4(4) ?
    C9 O1 C6 C7 . . . . -2.5(4) ?
    C9 O1 C6 C5 . . . . 177.7(2) ?
    C4 C5 C6 O1 . . . . -178.7(2) ?
    C4 C5 C6 C7 . . . . 1.5(4) ?
    O1 C6 C7 C8 . . . . 178.9(2) ?
    C5 C6 C7 C8 . . . . -1.3(4) ?
    C4 C3 C8 C7 . . . . 1.1(3) ?
    N1 C3 C8 C7 . . . . -179.0(2) ?
    C6 C7 C8 C3 . . . . 0.0(4) ?
loop_
    _geom_hbond_atom_site_label_D
    _geom_hbond_atom_site_label_H
    _geom_hbond_atom_site_label_A
    _geom_hbond_site_symmetry_A
    _geom_hbond_distance_DH
    _geom_hbond_distance_HA
    _geom_hbond_distance_DA
    _geom_hbond_angle_DHA
    _geom_hbond_publ_flag
    O2 H2 Cl1 . 0.85 2.29 3.133(3) 173 yes
    C1 H1 O2 . 0.93 2.13 3.060(3) 180 yes
    C2 H2A Cl1 3_545 0.93 2.69 3.474(3) 142 yes
    C4 H4 O2 . 0.93 2.47 3.391(3) 170 yes
    C9 H9C Cg2 1_556 0.96 2.91 3.629(3) 133 yes
