# Supplementary material for: 1,3-Bis(4-methoxy­phen­yl)imidazolidium chloride monohydrate
Source: Acta Crystallogr Sect E Struct Rep Online. 2008 Oct 22;64(Pt 11):o2159. doi: 10.1107/S1600536808033965 (PMC2959710; doi:10.1107/S1600536808033965)
Supplement: Supplementary file 2 [file e-64-o2159-Isup2.hkl]

# 
# h,k,l, Fc-squared, Fo-squared, sigma(Fo-squared) and status flag 
# 
data_I
_shelx_title ' 080320a in C2' 
_shelx_refln_list_code          4 
_shelx_F_calc_maximum      155.54 
_exptl_crystal_F_000       352.00 
_reflns_d_resolution_high  0.8408 
 
loop_ 
 _symmetry_equiv_pos_as_xyz 
 'x, y, z' 
 '-x, y, -z' 
 'x+1/2, y+1/2, z' 
 '-x+1/2, y+1/2, -z' 
 
_cell_length_a    15.6706 
_cell_length_b     9.4198 
_cell_length_c     5.4026 
_cell_angle_alpha  90.000 
_cell_angle_beta   90.156 
_cell_angle_gamma  90.000 
 
_shelx_F_squared_multiplier     1.000 
 
loop_ 
 _refln_index_h 
 _refln_index_k 
 _refln_index_l 
 _refln_F_squared_calc 
 _refln_F_squared_meas 
 _refln_F_squared_sigma 
 _refln_observed_status 
   2   0   0      309.10      291.49      5.02 o 
   4   0   0     2641.29     2578.75     21.41 o 
   6   0   0     1357.94     1330.78     12.01 o 
   8   0   0      364.46      350.99      4.77 o 
  10   0   0      204.83      214.02      3.95 o 
  12   0   0        3.46        3.40      1.26 o 
  14   0   0       30.84       26.57      3.52 o 
  16   0   0        1.89        2.40      2.65 o 
   1   1   0     2277.75     2048.81     15.36 o 
   3   1   0     1928.73     2003.50     11.90 o 
   5   1   0      987.17      998.95      6.59 o 
   7   1   0      292.26      283.34      2.84 o 
   9   1   0       26.66       27.45      1.13 o 
  11   1   0      179.98      170.23      2.61 o 
  13   1   0      114.51      112.28      2.35 o 
  15   1   0       10.17        8.54      2.03 o 
  17   1   0       52.95       53.27      3.37 o 
   0   2   0     6020.31     5784.19     71.48 o 
   2   2   0     3520.67     3406.77     25.56 o 
   4   2   0      447.10      426.74      6.72 o 
   6   2   0      847.99      839.75      6.03 o 
   8   2   0      100.63      109.87      1.89 o 
  10   2   0      597.14      617.84      5.94 o 
  12   2   0      130.48      130.42      2.44 o 
  14   2   0       11.20       12.00      1.58 o 
  16   2   0        7.79        9.80      2.30 o 
  18   2   0        7.26       10.45      3.96 o 
   1   3   0      794.66      763.09      7.75 o 
   3   3   0      759.29      736.38      5.28 o 
   5   3   0      132.98      144.06      2.87 o 
   7   3   0      336.09      360.41      3.61 o 
   9   3   0      240.81      260.33      4.67 o 
  11   3   0       57.66       56.99      1.81 o 
  13   3   0        5.87        8.96      1.18 o 
  15   3   0        0.85       -2.66      1.77 o 
  17   3   0        5.92       10.57      2.55 o 
   0   4   0      155.03      167.69      4.42 o 
   2   4   0     1699.94     1761.18     13.08 o 
   4   4   0      604.87      647.78      6.78 o 
   6   4   0      458.94      435.03      4.17 o 
   8   4   0      115.47      123.00      2.29 o 
  10   4   0      537.73      559.08      5.40 o 
  12   4   0        2.20        3.82      1.08 o 
  14   4   0       32.23       34.67      3.48 o 
  16   4   0       13.66       11.01      2.50 o 
   1   5   0     1465.87     1509.11     14.84 o 
   3   5   0       49.20       49.39      1.73 o 
   5   5   0      271.36      263.21      3.21 o 
   7   5   0        3.60        6.84      1.55 o 
   9   5   0       13.18       16.72      1.33 o 
  11   5   0       62.08       63.69      2.04 o 
  13   5   0      101.77      106.03      3.13 o 
  15   5   0       63.33       64.84      2.78 o 
   0   6   0      466.41      461.71      9.33 o 
   2   6   0      362.00      377.37      5.88 o 
   4   6   0       99.78       90.01      2.45 o 
   6   6   0      444.57      444.73      4.73 o 
   8   6   0      374.85      382.77      5.02 o 
  10   6   0       21.20       23.87      1.98 o 
  12   6   0      234.97      251.41      3.49 o 
  14   6   0      133.63      133.85      4.52 o 
   1   7   0      346.66      343.42      9.69 o 
   3   7   0      291.72      293.47      6.72 o 
   5   7   0      806.76      795.03     10.34 o 
   7   7   0      151.55      147.74      3.78 o 
   9   7   0       30.75       32.53      1.53 o 
  11   7   0       57.21       58.11      1.95 o 
  13   7   0      105.23      106.35      2.84 o 
   0   8   0      197.18      195.67      6.57 o 
   2   8   0       24.94       24.82      2.30 o 
   4   8   0       21.62       18.94      5.28 o 
   6   8   0      136.98      137.28      4.17 o 
   8   8   0      344.75      372.58      4.98 o 
  10   8   0       44.53       45.45      2.17 o 
  12   8   0       79.38       78.18      4.15 o 
   1   9   0        9.89        8.32      1.81 o 
   3   9   0       55.76       46.07      3.17 o 
   5   9   0       79.43       73.11      3.34 o 
   7   9   0       21.35       26.38      2.72 o 
   9   9   0       37.78       36.48      2.26 o 
  11   9   0        8.19       10.89      4.00 o 
   0  10   0       52.85       46.80      3.96 o 
   2  10   0      106.70       86.09      3.60 o 
   4  10   0      114.81      115.99      4.18 o 
   6  10   0       19.69       28.26      3.25 o 
   8  10   0       24.70       28.43      2.39 o 
   1  11   0       35.28       34.59      3.21 o 
   3  11   0       37.50       42.63      2.96 o 
 -16   0   1      304.89      326.04      8.73 o 
 -14   0   1      200.76      207.69      4.69 o 
 -12   0   1        3.97        5.38      1.42 o 
 -10   0   1      288.52      301.57      7.84 o 
  -8   0   1       57.40       56.66      2.00 o 
  -6   0   1       11.81       14.30      1.12 o 
  -4   0   1        5.32        5.75      2.43 o 
  -2   0   1       87.77      106.10      1.97 o 
   0   0   1       17.45       27.54      3.40 o 
   2   0   1        0.08        1.03      0.95 o 
   4   0   1    24193.57    20538.92    636.28 o 
   6   0   1      280.16      303.08      4.48 o 
   8   0   1       11.78       11.97      2.44 o 
  10   0   1        7.57        5.43      1.03 o 
  12   0   1        1.36        1.29      2.23 o 
  14   0   1        9.09        7.48      2.87 o 
  16   0   1        5.75        5.01      2.91 o 
  18   0   1        8.53        9.44      3.71 o 
 -17   1   1       97.88       97.81      5.62 o 
 -15   1   1       94.35      105.73      2.59 o 
 -13   1   1       27.20       32.01      1.60 o 
 -11   1   1       20.28       20.35      1.28 o 
  -9   1   1      420.77      423.21      4.27 o 
  -7   1   1      747.32      764.17      5.68 o 
  -5   1   1      323.97      332.30      2.59 o 
  -3   1   1      948.82      976.77      5.26 o 
  -1   1   1      441.83      477.78      4.46 o 
   1   1   1     1309.72     1285.77      7.13 o 
   3   1   1    19007.70    17617.35    318.42 o 
   5   1   1     1070.92     1132.28     11.40 o 
   7   1   1      102.21       99.09      2.42 o 
   9   1   1       85.93       85.58      2.53 o 
  11   1   1       20.36       22.39      3.27 o 
  13   1   1       67.33       69.53      3.24 o 
  15   1   1       41.18       50.65     10.56 o 
  17   1   1       12.50       11.59      2.65 o 
 -16   2   1      155.82      159.65      4.08 o 
 -14   2   1       19.51       18.75      2.06 o 
 -12   2   1        0.93        0.73      0.87 o 
 -10   2   1       93.47       94.53      2.01 o 
  -8   2   1      718.18      774.39      6.03 o 
  -6   2   1      332.74      380.21      3.47 o 
  -4   2   1     2102.28     2156.61     12.49 o 
  -2   2   1     3809.67     3705.73     27.26 o 
   0   2   1      281.08      322.43      4.47 o 
   2   2   1     4812.41     4739.37     29.38 o 
   4   2   1       12.98       15.54      0.71 o 
   6   2   1      851.14      893.09      6.16 o 
   8   2   1      182.88      186.84      2.97 o 
  10   2   1      207.90      211.71      2.74 o 
  12   2   1       36.73       40.59      3.63 o 
  14   2   1       59.11       57.64      3.22 o 
  16   2   1       26.13       29.91      3.04 o 
  18   2   1        1.67        0.24      3.54 o 
 -17   3   1       57.99       57.06      3.24 o 
 -15   3   1       10.54       12.16      2.05 o 
 -13   3   1       68.60       70.34      2.11 o 
 -11   3   1       42.72       45.89      1.74 o 
  -9   3   1       70.32       68.79      1.79 o 
  -7   3   1     1541.52     1640.94     10.88 o 
  -5   3   1      710.79      763.22      5.06 o 
  -3   3   1      656.69      613.85      5.62 o 
  -1   3   1      887.25      861.12     12.55 o 
   1   3   1     3405.63     3367.04     20.22 o 
   3   3   1      350.47      333.02      4.17 o 
   5   3   1      580.13      580.49      4.15 o 
   7   3   1      817.60      831.07      5.76 o 
   9   3   1      145.92      143.99      2.20 o 
  11   3   1       55.90       53.94      2.08 o 
  13   3   1      262.74      270.56      8.75 o 
  15   3   1       14.39       13.80      2.55 o 
  17   3   1        2.39        1.52      2.37 o 
 -16   4   1       12.46       10.01      2.35 o 
 -14   4   1        5.32        4.51      1.46 o 
 -12   4   1      117.17      120.16      2.58 o 
 -10   4   1      111.40      108.08      2.36 o 
  -8   4   1      166.74      165.63      3.20 o 
  -6   4   1      689.21      750.99     10.40 o 
  -4   4   1     1270.30     1369.59     20.30 o 
  -2   4   1      289.80      299.82      4.55 o 
   0   4   1      664.09      666.90      5.93 o 
   2   4   1       90.93       78.16      1.60 o 
   4   4   1     1376.86     1384.99     12.59 o 
   6   4   1      130.56      141.01      2.15 o 
   8   4   1      107.01       97.47      1.91 o 
  10   4   1       26.44       27.99      1.58 o 
  12   4   1       42.67       39.76      1.73 o 
  14   4   1       44.73       46.79      5.42 o 
  16   4   1        3.74        4.15      2.49 o 
 -15   5   1       17.24       18.64      3.21 o 
 -13   5   1       12.08       14.93      1.98 o 
 -11   5   1      112.13      116.44      3.51 o 
  -9   5   1      287.56      298.00      3.89 o 
  -7   5   1      230.91      250.81      3.31 o 
  -5   5   1       64.09       66.02      2.07 o 
  -3   5   1      699.86      676.58      6.62 o 
  -1   5   1      108.06       97.63      2.12 o 
   1   5   1     1140.39     1206.19     17.86 o 
   3   5   1      641.07      675.34      6.52 o 
   5   5   1      621.78      642.33      5.59 o 
   7   5   1      152.13      156.68      2.59 o 
   9   5   1       38.88       39.66      1.65 o 
  11   5   1       39.89       46.96      3.03 o 
  13   5   1       41.96       38.29      3.15 o 
  15   5   1       35.07       37.55     11.71 o 
 -14   6   1       26.16       28.37      2.35 o 
 -12   6   1       48.35       51.07      2.07 o 
 -10   6   1      426.28      439.80      8.66 o 
  -8   6   1      244.14      234.77      3.47 o 
  -6   6   1       21.15       19.75      2.00 o 
  -4   6   1      159.21      151.47      3.03 o 
  -2   6   1      389.38      370.41      5.99 o 
   0   6   1      155.27      140.11      3.47 o 
   2   6   1      187.64      171.42      3.81 o 
   4   6   1      401.24      436.10      6.68 o 
   6   6   1       34.06       34.93      1.58 o 
   8   6   1      171.92      174.45      3.79 o 
  10   6   1      114.58      121.35      3.27 o 
  12   6   1       31.62       38.76      4.12 o 
  14   6   1       11.84       11.47      2.60 o 
 -13   7   1       29.22       29.89      2.32 o 
 -11   7   1       41.56       40.28      2.29 o 
  -9   7   1      350.58      362.70      4.20 o 
  -7   7   1       53.70       51.43      1.85 o 
  -5   7   1      355.07      359.92      5.18 o 
  -3   7   1      617.33      596.57      8.56 o 
  -1   7   1      108.33       94.22      4.20 o 
   1   7   1        3.22        2.31      1.24 o 
   3   7   1       30.01       26.80      2.05 o 
   5   7   1        1.04        1.56      1.09 o 
   7   7   1        1.93        2.88      1.08 o 
   9   7   1      223.74      234.26      6.83 o 
  11   7   1      138.96      142.96      3.76 o 
  13   7   1        6.96        6.06      2.19 o 
 -12   8   1        1.18        1.74      1.20 o 
 -10   8   1        2.36        3.88      1.23 o 
  -8   8   1       50.50       52.23      2.56 o 
  -6   8   1      138.69      135.99      4.24 o 
  -4   8   1      144.14      137.47      4.20 o 
  -2   8   1      580.31      558.43      8.62 o 
   0   8   1      167.00      163.75      4.36 o 
   2   8   1      122.80      109.94      3.56 o 
   4   8   1       84.14       75.25      3.08 o 
   6   8   1       36.59       38.55      2.09 o 
   8   8   1      140.64      141.01      3.07 o 
  10   8   1       71.95       73.31      2.88 o 
  12   8   1       47.97       51.72      2.76 o 
  -9   9   1       33.89       38.67      4.48 o 
  -7   9   1       44.85       48.68      2.98 o 
  -5   9   1      355.85      362.25     16.16 o 
  -3   9   1      135.72      148.17      4.51 o 
  -1   9   1       86.49       76.72      5.64 o 
   1   9   1      235.22      218.38      5.27 o 
   3   9   1      211.02      206.70      8.65 o 
   5   9   1      117.81      114.26      3.97 o 
   7   9   1      141.45      144.54      3.74 o 
   9   9   1        9.25       10.32      2.01 o 
  -6  10   1        4.81        6.24      2.01 o 
  -4  10   1        2.65        2.76      1.78 o 
  -2  10   1       41.99       39.94      3.81 o 
   0  10   1      103.12       94.88      3.76 o 
   2  10   1        0.69        1.37      1.68 o 
   4  10   1        9.48       12.24      2.17 o 
   6  10   1       15.18       18.24      4.16 o 
  -1  11   1       39.94       44.82      2.99 o 
   1  11   1       22.93       15.70      2.44 o 
 -16   0   2       11.40       15.04      3.31 o 
 -14   0   2       13.41       16.41      3.12 o 
 -12   0   2      504.93      504.65     11.19 o 
 -10   0   2       62.84       56.55      3.50 o 
  -8   0   2       24.94       26.14      1.65 o 
  -6   0   2        2.57        5.07      0.78 o 
  -4   0   2      640.32      631.13      7.38 o 
  -2   0   2     1001.42      999.30     10.18 o 
   0   0   2     2695.89     2653.62     18.87 o 
   2   0   2     1229.03     1218.64      9.20 o 
   4   0   2       58.00       49.83      2.72 o 
   6   0   2     3434.50     3329.08     39.37 o 
   8   0   2     3638.53     3534.05     42.58 o 
  10   0   2       38.74       37.59      3.50 o 
  12   0   2       38.13       44.96      3.94 o 
  14   0   2        3.84        1.43      3.01 o 
  16   0   2       11.17        4.83      2.97 o 
 -17   1   2       12.56       13.89      2.36 o 
 -15   1   2       55.49       51.66      2.90 o 
 -13   1   2      384.24      397.71      7.06 o 
 -11   1   2      290.47      311.70      8.13 o 
  -9   1   2      113.91      111.53      2.79 o 
  -7   1   2      609.98      661.61      4.62 o 
  -5   1   2     2384.69     2609.53     13.34 o 
  -3   1   2      188.34      191.74      2.41 o 
  -1   1   2     1115.95     1126.01      7.97 o 
   1   1   2      686.13      680.18      6.50 o 
   3   1   2      259.05      258.64      2.14 o 
   5   1   2     2122.28     2057.53     14.56 o 
   7   1   2     2631.55     2642.20     18.65 o 
   9   1   2       84.60       81.03      6.25 o 
  11   1   2        5.01        5.65      1.73 o 
  13   1   2       15.73       16.99      3.35 o 
  15   1   2       16.00       12.39      2.36 o 
  17   1   2       19.04       13.00      3.06 o 
 -16   2   2       21.70       21.02      2.58 o 
 -14   2   2      312.94      300.75     11.33 o 
 -12   2   2      342.02      340.88      4.91 o 
 -10   2   2       21.15       24.90      1.67 o 
  -8   2   2       56.95       52.01      1.40 o 
  -6   2   2       54.22       46.61      1.21 o 
  -4   2   2      629.64      674.23      4.69 o 
  -2   2   2     1146.22     1173.72     13.52 o 
   0   2   2       46.71       40.82      1.08 o 
   2   2   2      413.77      398.71      3.05 o 
   4   2   2      203.11      204.43      2.00 o 
   6   2   2      720.56      746.59      5.08 o 
   8   2   2      177.33      196.75      2.96 o 
  10   2   2       36.37       36.47      1.94 o 
  12   2   2       30.22       36.28      2.70 o 
  14   2   2       26.30       28.48      3.05 o 
  16   2   2       10.78        6.24      2.63 o 
 -17   3   2        0.77       -0.63      1.61 o 
 -15   3   2      159.21      150.42      5.40 o 
 -13   3   2       51.61       50.24      2.27 o 
 -11   3   2        0.17       -1.17      1.10 o 
  -9   3   2       11.92       18.53      1.55 o 
  -7   3   2       35.40       34.83      1.33 o 
  -5   3   2      431.70      474.85      4.10 o 
  -3   3   2      979.43     1115.04      9.69 o 
  -1   3   2     1374.12     1436.62     11.55 o 
   1   3   2      258.15      267.77      3.64 o 
   3   3   2      320.42      319.02      2.83 o 
   5   3   2      222.33      240.48      3.22 o 
   7   3   2      110.98      109.19      2.03 o 
   9   3   2       48.54       49.39      2.00 o 
  11   3   2       22.40       27.46      4.61 o 
  13   3   2        2.54        1.13      1.89 o 
  15   3   2       30.69       23.44      5.60 o 
 -16   4   2        3.45        6.64      2.03 o 
 -14   4   2       63.24       52.17      2.95 o 
 -12   4   2       16.23       19.07      1.82 o 
 -10   4   2       72.18       70.74      2.40 o 
  -8   4   2      111.82      110.67      2.69 o 
  -6   4   2      560.67      549.68      5.69 o 
  -4   4   2      200.83      215.83      4.21 o 
  -2   4   2     1183.76     1227.25     17.30 o 
   0   4   2      263.92      248.92      2.92 o 
   2   4   2      191.10      177.96      2.42 o 
   4   4   2     1039.87     1078.56     14.72 o 
   6   4   2       96.45       99.05      1.73 o 
   8   4   2       60.66       55.30      1.86 o 
  10   4   2      190.22      197.07      4.85 o 
  12   4   2       12.02       19.03      3.67 o 
  14   4   2        1.27        2.67      2.23 o 
  16   4   2       22.12       10.01      3.35 o 
 -15   5   2        1.52        2.96      1.80 o 
 -13   5   2       59.68       58.26      2.51 o 
 -11   5   2       32.66       30.92      2.04 o 
  -9   5   2      154.82      151.74      3.34 o 
  -7   5   2      348.56      345.33      9.94 o 
  -5   5   2      135.08      127.66      3.56 o 
  -3   5   2       22.95       28.54      1.94 o 
  -1   5   2      388.08      365.10      8.15 o 
   1   5   2       54.59       50.03      1.34 o 
   3   5   2      174.78      155.48      2.45 o 
   5   5   2       56.81       58.78      1.51 o 
   7   5   2      477.80      488.19      5.00 o 
   9   5   2       98.10       99.16      2.78 o 
  11   5   2       21.74       23.66      2.58 o 
  13   5   2       19.05       21.16      2.81 o 
  15   5   2        4.73        3.35      3.03 o 
 -14   6   2        3.90        4.30      1.54 o 
 -12   6   2       42.02       37.01      4.46 o 
 -10   6   2      134.74      128.32      3.34 o 
  -8   6   2       62.72       56.50      2.87 o 
  -6   6   2     1132.00     1195.37     17.20 o 
  -4   6   2      680.40      673.79     11.78 o 
  -2   6   2      232.18      248.25      3.92 o 
   0   6   2      976.32      920.46     41.56 o 
   2   6   2       63.57       59.26      1.99 o 
   4   6   2      159.06      145.12      3.64 o 
   6   6   2       66.24       67.61      2.79 o 
   8   6   2      114.22      117.98      3.98 o 
  10   6   2       49.32       50.03      4.48 o 
  12   6   2       24.21       21.14      2.74 o 
  14   6   2       40.13       21.53      4.49 o 
 -13   7   2        0.37       -1.08      1.33 o 
 -11   7   2       20.85       15.51      2.89 o 
  -9   7   2        5.37        3.13      2.21 o 
  -7   7   2      169.30      172.84      4.71 o 
  -5   7   2       87.78       77.89      2.53 o 
  -3   7   2      148.36      156.21      3.37 o 
  -1   7   2      119.28      112.72      3.57 o 
   1   7   2      506.52      519.24     23.18 o 
   3   7   2      350.37      359.57      5.01 o 
   5   7   2      180.49      176.22      5.99 o 
   7   7   2       73.57       73.65      2.59 o 
   9   7   2       26.34       27.46      2.30 o 
  11   7   2       59.65       62.70      3.46 o 
  13   7   2      100.91      119.51      6.59 o 
 -10   8   2       25.35       26.40      3.94 o 
  -8   8   2       30.45       33.55      2.38 o 
  -6   8   2       60.83       59.45      2.39 o 
  -4   8   2      135.63      129.68      3.33 o 
  -2   8   2      317.61      306.56     12.44 o 
   0   8   2      489.35      473.76     15.76 o 
   2   8   2       80.12       71.20      3.05 o 
   4   8   2       18.74       18.25      2.13 o 
   6   8   2       17.72       21.87      1.99 o 
   8   8   2       12.12       13.07      2.27 o 
  10   8   2        7.67       10.85      1.95 o 
  -9   9   2       21.79       28.75      3.47 o 
  -7   9   2       57.88       62.56      2.60 o 
  -5   9   2       12.65       15.20      2.33 o 
  -3   9   2       26.48       30.91      2.90 o 
  -1   9   2      125.52      116.08      6.27 o 
   1   9   2       31.90       33.77      2.45 o 
   3   9   2       78.66       71.16      4.99 o 
   5   9   2        4.31        4.37      1.74 o 
   7   9   2       22.99       23.95      2.23 o 
   9   9   2        6.30        6.54      1.86 o 
  -6  10   2       29.91       34.98      2.95 o 
  -4  10   2       21.18       25.09      3.45 o 
  -2  10   2       48.55       47.41      2.98 o 
   0  10   2       48.46       47.72      4.31 o 
   2  10   2       17.44       22.52      2.67 o 
   4  10   2       83.27       83.78      5.66 o 
   6  10   2       33.12       29.75      3.74 o 
 -16   0   3       10.60        8.13      3.06 o 
 -14   0   3        1.32       -2.25      2.13 o 
 -12   0   3        3.45        2.25      2.25 o 
 -10   0   3      117.31      116.81      5.29 o 
  -8   0   3        4.19        3.91      1.49 o 
  -6   0   3      142.40      138.40      4.54 o 
  -4   0   3      427.20      421.55      6.21 o 
  -2   0   3      936.95      933.36      9.44 o 
   0   0   3       20.73       14.97      1.01 o 
   2   0   3       86.07       76.05      1.71 o 
   4   0   3        2.91        2.54      0.88 o 
   6   0   3        6.52        8.66      1.98 o 
   8   0   3      349.96      321.18      7.63 o 
  10   0   3      892.69      785.59     14.11 o 
  12   0   3      169.88      148.48      6.15 o 
  14   0   3        0.65        2.93      3.20 o 
  16   0   3        3.47       -0.19      2.99 o 
 -15   1   3        0.78       -0.77      1.56 o 
 -13   1   3       79.83       85.14      8.11 o 
 -11   1   3      155.05      152.04      4.33 o 
  -9   1   3     1188.82     1190.40     11.14 o 
  -7   1   3      171.28      174.53      2.96 o 
  -5   1   3      236.56      241.25      3.29 o 
  -3   1   3        3.15        6.61      0.90 o 
  -1   1   3      936.57      978.24      8.53 o 
   1   1   3      587.37      573.22      3.85 o 
   3   1   3      309.98      296.86      2.61 o 
   5   1   3       49.09       45.82      1.76 o 
   7   1   3       48.06       46.62      1.91 o 
   9   1   3      142.16      129.07      3.68 o 
  11   1   3      748.73      741.47     27.10 o 
  13   1   3       12.26       13.18      2.46 o 
  15   1   3        3.24        3.34      2.40 o 
 -16   2   3        1.01        0.06      1.66 o 
 -14   2   3        3.91        3.70      1.71 o 
 -12   2   3       57.61       57.10      2.90 o 
 -10   2   3      322.54      296.88      5.98 o 
  -8   2   3      202.45      207.36      4.71 o 
  -6   2   3       26.10       27.05      1.93 o 
  -4   2   3      222.76      217.36      3.10 o 
  -2   2   3      732.23      765.23      7.58 o 
   0   2   3       80.94       81.47      1.65 o 
   2   2   3      187.56      178.44      2.04 o 
   4   2   3      365.62      350.50      5.45 o 
   6   2   3      135.44      133.86      2.79 o 
   8   2   3      254.86      251.62      4.66 o 
  10   2   3       71.06       71.48      2.56 o 
  12   2   3       23.48       23.07      3.78 o 
  14   2   3        1.03       -1.08      1.99 o 
  16   2   3        5.51        2.53      2.19 o 
 -15   3   3       18.94       18.02      3.18 o 
 -13   3   3       24.67       22.95      2.61 o 
 -11   3   3      554.48      494.46     14.57 o 
  -9   3   3      198.95      204.68      4.89 o 
  -7   3   3      251.86      248.23      5.12 o 
  -5   3   3      136.95      142.59      2.61 o 
  -3   3   3      854.06      854.30      7.28 o 
  -1   3   3      131.79      126.31      2.62 o 
   1   3   3     1839.22     1874.27     29.47 o 
   3   3   3      186.88      190.47      2.62 o 
   5   3   3      102.92       89.25      2.35 o 
   7   3   3      255.96      254.11      7.03 o 
   9   3   3      164.39      171.49      3.54 o 
  11   3   3        2.41        1.95      2.56 o 
  13   3   3       25.67       26.72      3.63 o 
  15   3   3        2.76        0.04      2.18 o 
 -14   4   3       10.50        8.28      2.32 o 
 -12   4   3        2.75        0.96      1.60 o 
 -10   4   3       52.34       54.37      2.87 o 
  -8   4   3      134.94      125.67      3.86 o 
  -6   4   3       50.79       41.30      2.42 o 
  -4   4   3      408.70      414.64      4.72 o 
  -2   4   3      107.74      105.51      2.67 o 
   0   4   3       31.85       32.68      1.35 o 
   2   4   3      407.92      382.58      4.06 o 
   4   4   3      155.00      153.55      2.51 o 
   6   4   3       99.11       90.22      2.10 o 
   8   4   3       47.98       48.28      2.19 o 
  10   4   3       19.78       21.87      3.91 o 
  12   4   3       22.72       27.98      2.81 o 
  14   4   3        8.66        9.72      2.74 o 
 -13   5   3        0.52        0.91      1.72 o 
 -11   5   3        0.12        0.37      1.48 o 
  -9   5   3       51.03       44.35      2.66 o 
  -7   5   3      115.36       97.52      3.54 o 
  -5   5   3       70.87       67.38      2.93 o 
  -3   5   3      757.74      760.48     17.37 o 
  -1   5   3      475.68      474.22      5.97 o 
   1   5   3      315.40      329.93      6.67 o 
   3   5   3      104.17      100.15      2.27 o 
   5   5   3       57.66       57.99      2.18 o 
   7   5   3       63.40       63.94      2.40 o 
   9   5   3       60.60       59.96      4.86 o 
  11   5   3       74.13       65.72      3.27 o 
  13   5   3       49.56       49.34      5.71 o 
 -12   6   3       16.52       16.27      5.15 o 
 -10   6   3       25.73       22.71      6.42 o 
  -8   6   3       37.30       24.39      2.54 o 
  -6   6   3        9.17        7.66      1.88 o 
  -4   6   3      252.74      258.12     11.67 o 
  -2   6   3      195.03      187.90      4.47 o 
   0   6   3       12.82       14.53      1.35 o 
   2   6   3       60.53       60.54      2.31 o 
   4   6   3       42.29       41.39      1.73 o 
   6   6   3       62.67       63.26      2.04 o 
   8   6   3        6.08        6.22      1.90 o 
  10   6   3       34.96       35.82      2.90 o 
  12   6   3       30.47       29.51      6.31 o 
 -11   7   3        2.40        2.21      1.74 o 
  -9   7   3       27.96       26.88      8.11 o 
  -7   7   3      123.61      112.86      6.22 o 
  -5   7   3       54.58       50.90      4.00 o 
  -3   7   3      364.82      390.86     10.71 o 
  -1   7   3      408.07      445.48      5.97 o 
   1   7   3       24.34       27.81      2.41 o 
   3   7   3      475.50      472.19      6.20 o 
   5   7   3      115.69      121.48      2.79 o 
   7   7   3       13.21       19.27      1.89 o 
   9   7   3        2.34       -0.32      2.41 o 
  11   7   3        1.72        1.22      2.24 o 
  -8   8   3       38.42       37.28      2.75 o 
  -6   8   3        0.52       -0.31      1.26 o 
  -4   8   3       47.60       52.18      2.36 o 
  -2   8   3       11.84       14.94      1.76 o 
   0   8   3       82.70       85.61      3.52 o 
   2   8   3      158.82      176.14      4.75 o 
   4   8   3       23.33       26.70      2.11 o 
   6   8   3      151.01      154.16      3.76 o 
   8   8   3       15.04       17.69      2.61 o 
  -5   9   3       66.51       72.79      2.86 o 
  -3   9   3       55.80       56.00      3.22 o 
  -1   9   3       68.15       78.12      3.62 o 
   1   9   3       90.93       90.10      3.69 o 
   3   9   3      316.16      341.17     10.20 o 
   5   9   3        7.32        9.49      2.26 o 
 -14   0   4        4.71        2.42      2.40 o 
 -12   0   4       25.11       15.04      3.10 o 
 -10   0   4       73.59       73.68      4.61 o 
  -8   0   4        0.41        0.15      1.52 o 
  -6   0   4     1030.94     1050.69     12.88 o 
  -4   0   4       57.37       53.65      2.66 o 
  -2   0   4      202.29      190.27      4.29 o 
   0   0   4        8.71        8.60      1.71 o 
   2   0   4        1.25        0.02      1.85 o 
   4   0   4      247.81      234.82      4.66 o 
   6   0   4       90.70       86.67      3.17 o 
   8   0   4       42.63       42.94      3.31 o 
  10   0   4       50.75       55.08      4.09 o 
  12   0   4       24.26       25.26      3.94 o 
  14   0   4      326.02      277.85      9.33 o 
 -13   1   4        6.59        4.19      1.62 o 
 -11   1   4       30.78       26.73      7.65 o 
  -9   1   4       38.39       36.13      2.12 o 
  -7   1   4      162.61      158.89      3.11 o 
  -5   1   4      342.99      333.96      4.37 o 
  -3   1   4      409.96      407.67      4.72 o 
  -1   1   4      174.69      164.64      2.80 o 
   1   1   4      626.38      614.31      8.07 o 
   3   1   4      323.62      309.15      4.59 o 
   5   1   4       36.64       39.22      1.67 o 
   7   1   4       28.48       29.16      1.82 o 
   9   1   4       11.23       14.29      1.66 o 
  11   1   4       40.91       38.11      2.34 o 
  13   1   4       40.79       42.12      2.83 o 
 -14   2   4        0.40       -0.94      1.46 o 
 -12   2   4       16.49        9.61      2.08 o 
 -10   2   4       48.40       43.61      2.68 o 
  -8   2   4      351.63      338.80      5.50 o 
  -6   2   4      723.24      740.55      7.25 o 
  -4   2   4      133.49      145.07      2.86 o 
  -2   2   4      178.39      176.45      2.99 o 
   0   2   4      221.54      218.35      3.70 o 
   2   2   4       50.97       52.89      1.74 o 
   4   2   4      363.27      381.59      4.91 o 
   6   2   4       36.89       36.84      1.91 o 
   8   2   4       13.43       12.62      1.58 o 
  10   2   4       15.05       18.71      1.99 o 
  12   2   4       59.34       54.09      5.38 o 
  14   2   4       50.81       45.54      3.36 o 
 -13   3   4        5.73        3.60      1.71 o 
 -11   3   4       18.20       16.56      2.65 o 
  -9   3   4        0.66        1.65      1.53 o 
  -7   3   4      509.47      463.05      6.83 o 
  -5   3   4       19.21       22.71      1.59 o 
  -3   3   4        5.20        4.38      1.09 o 
  -1   3   4       77.74       74.44      2.06 o 
   1   3   4        3.35        3.28      0.88 o 
   3   3   4       15.01       14.80      1.92 o 
   5   3   4       53.93       52.78      2.15 o 
   7   3   4       61.26       58.51      2.33 o 
   9   3   4       20.83       25.49      4.58 o 
  11   3   4        6.14        3.86      2.04 o 
  13   3   4       15.81       18.13      2.91 o 
 -12   4   4        3.68        3.60      1.77 o 
 -10   4   4        0.63        0.63      1.60 o 
  -8   4   4       68.49       60.37      4.37 o 
  -6   4   4       30.69       30.72      2.06 o 
  -4   4   4       59.74       58.03      2.03 o 
  -2   4   4        7.06        8.50      2.07 o 
   0   4   4      250.60      254.24      3.53 o 
   2   4   4       59.33       60.30      2.21 o 
   4   4   4      369.65      387.24     11.05 o 
   6   4   4       62.31       60.12      2.34 o 
   8   4   4        8.88       10.97      1.96 o 
  10   4   4       34.64       31.91      2.82 o 
  12   4   4       32.91       38.08      3.20 o 
 -11   5   4       21.76       20.10      7.91 o 
  -9   5   4       11.67        9.73      1.99 o 
  -7   5   4       67.12       76.32      3.36 o 
  -5   5   4      227.79      244.91      4.80 o 
  -3   5   4       22.78       25.79      1.72 o 
  -1   5   4      481.49      501.05     10.08 o 
   1   5   4      135.53      134.50      3.20 o 
   3   5   4       58.09       60.23      2.31 o 
   5   5   4       20.12       18.04      2.28 o 
   7   5   4        1.80        1.86      1.43 o 
   9   5   4       12.08       13.61      2.25 o 
  11   5   4        3.43        2.45      2.05 o 
 -10   6   4       12.25        9.59      2.15 o 
  -8   6   4       44.12       46.72      2.93 o 
  -6   6   4       11.69       19.59      4.96 o 
  -4   6   4      229.71      220.70      4.63 o 
  -2   6   4       75.59       73.32      3.58 o 
   0   6   4      358.50      343.15      6.95 o 
   2   6   4      438.66      446.88     13.54 o 
   4   6   4      110.65      110.93      6.47 o 
   6   6   4      125.70      132.26      4.46 o 
   8   6   4       49.60       52.66      3.11 o 
  10   6   4        1.51        2.07      1.88 o 
  -7   7   4       36.40       32.62      6.22 o 
  -5   7   4       14.76       11.56      2.13 o 
  -3   7   4        4.82        3.99      2.01 o 
  -1   7   4       37.64       37.06      1.96 o 
   1   7   4       83.30       74.33      5.98 o 
   3   7   4        2.90        2.12      2.37 o 
   5   7   4       34.42       35.67      6.06 o 
   7   7   4       41.14       45.28      4.63 o 
  -6   8   4       16.92       16.83      3.69 o 
  -4   8   4       46.99       45.29      2.42 o 
  -2   8   4       71.26       75.55      2.87 o 
   0   8   4       28.76       32.30      3.96 o 
   2   8   4       92.56      101.69      5.81 o 
   4   8   4       19.87       14.15      3.40 o 
 -10   0   5        2.25        1.31      2.32 o 
  -8   0   5       15.83       20.84      5.76 o 
  -6   0   5       11.38       10.61      2.10 o 
  -4   0   5      132.96      142.77      4.37 o 
  -2   0   5      138.33      133.46      4.08 o 
   0   0   5      122.84      125.68      6.13 o 
   2   0   5       24.27       32.05      4.09 o 
   4   0   5      162.91      154.95      7.10 o 
   6   0   5       77.78       80.00      5.33 o 
   8   0   5        0.43        0.59      2.32 o 
  10   0   5        0.05        1.32      1.67 o 
 -11   1   5        7.37        7.22      2.15 o 
  -9   1   5       45.12       48.07      2.54 o 
  -7   1   5       40.14       38.21      1.97 o 
  -5   1   5       35.50       36.49      1.89 o 
  -3   1   5      294.22      312.69      6.01 o 
  -1   1   5      302.79      306.34      5.15 o 
   1   1   5       85.84       87.76      3.87 o 
   3   1   5       31.05       31.77      3.37 o 
   5   1   5       34.83       33.42      2.90 o 
   7   1   5       62.85       60.15      3.51 o 
   9   1   5       13.36       13.32      1.76 o 
  11   1   5        0.52        1.40      2.45 o 
 -10   2   5        5.04        5.15      1.67 o 
  -8   2   5       25.55       25.32      2.38 o 
  -6   2   5       51.29       52.22      2.19 o 
  -4   2   5      420.39      420.77      5.43 o 
  -2   2   5       46.92       44.37      1.93 o 
   0   2   5       60.63       61.62      3.43 o 
   2   2   5       41.23       42.88      3.03 o 
   4   2   5       31.67       29.48      5.99 o 
   6   2   5       78.14       79.03      3.77 o 
   8   2   5       12.12       11.24      2.14 o 
  10   2   5        7.68       11.41      2.20 o 
  -9   3   5       13.70       14.62      2.11 o 
  -7   3   5       31.91       35.27      2.27 o 
  -5   3   5      113.33      109.28      2.84 o 
  -3   3   5      573.73      579.48      6.55 o 
  -1   3   5      135.78      133.00      3.50 o 
   1   3   5      134.73      140.11      4.85 o 
   3   3   5       75.95       77.17      6.46 o 
   5   3   5       35.81       36.09      4.23 o 
   7   3   5       99.74      102.97      4.12 o 
   9   3   5       42.34       40.40      3.00 o 
  -8   4   5       28.38       21.90      2.51 o 
  -6   4   5       46.01       41.79      2.41 o 
  -4   4   5       68.08       64.64      2.97 o 
  -2   4   5       86.29       91.05      3.12 o 
   0   4   5       25.63       29.70      4.04 o 
   2   4   5      198.88      206.91      9.56 o 
   4   4   5       73.55       78.76      5.56 o 
   6   4   5       11.18       14.68      3.42 o 
   8   4   5       26.47       25.58      3.60 o 
  -7   5   5        7.99        8.40      1.77 o 
  -5   5   5       13.16       14.36      2.84 o 
  -3   5   5        3.27        1.34      1.71 o 
  -1   5   5       48.53       53.03      7.73 o 
   1   5   5       28.57       44.54     11.83 o 
   3   5   5       44.45       40.14      4.45 o 
   5   5   5       73.63       73.69      3.62 o 
   7   5   5       63.00       62.29      3.52 o 
  -6   6   5        3.76        6.26      2.61 o 
  -4   6   5       34.35       37.55      5.39 o 
  -2   6   5       33.82       34.49      4.52 o 
   0   6   5        7.49        9.31      5.29 o 
   2   6   5       36.17       31.01      4.95 o 
   4   6   5      119.02      108.91      6.87 o 
   6   6   5       34.01       36.12      7.04 o 
  -1   7   5       59.43       54.67      3.59 o 
   1   7   5       77.87       80.28      7.00 o 
  -6   0   6       77.04       89.79      4.11 o 
  -4   0   6       18.45       19.53      4.11 o 
  -2   0   6      112.70      126.90      7.00 o 
   0   0   6       41.57       42.16      4.78 o 
   2   0   6      208.89      224.13      9.25 o 
   4   0   6        9.59        9.36      3.29 o 
   6   0   6       13.97       16.01      3.90 o 
  -5   1   6       14.27       10.87      1.63 o 
  -3   1   6       46.39       54.92     10.57 o 
  -1   1   6       69.02       69.31      3.99 o 
   1   1   6       18.05       17.95      2.74 o 
   3   1   6       46.88       52.05      3.62 o 
   5   1   6       26.74       29.92      3.09 o 
  -4   2   6       18.46       18.81      2.87 o 
  -2   2   6       47.82       52.02      3.58 o 
   0   2   6      299.44      316.48      7.70 o 
   2   2   6      148.66      153.05      6.04 o 
   4   2   6       28.33       32.09      4.56 o 
  -3   3   6       17.02       22.03      6.89 o 
  -1   3   6       80.10       84.12     10.52 o 
   1   3   6       46.35       52.45      4.56 o 
   3   3   6        0.32        0.77      1.79 o 
   0   4   6       76.12       85.09     11.75 o 
                                                 
